# Supplementary material for: Poly(pyridinium salt)s Containing 9,9-Bis(4-aminophenyl)fluorene Moieties with Various Organic Counterions Exhibiting Both Lyotropic Liquid-Crystalline and Light-Emitting Properties
Source: Polymers (Basel). 2025 Jun 27;17(13):1785. doi: 10.3390/polym17131785 (PMC12252291; doi:10.3390/polym17131785)
Supplement: Supplementary file 1 [file polymers-17-01785-s001.zip]

Archive with 1 entries (1 files):
- polymers-3657006-supplementary.pdf
